# Supplementary material for: A General Framework for the Multiple Nonparametric Behrens–Fisher Problem With Dependent Replicates
Source: Stat Med. 2024 Nov 11;43(30):5650–66. doi: 10.1002/sim.10262 (PMC11639657; doi:10.1002/sim.10262)
Supplement: Supplementary file 2 — Data S2: Supporting Information. [file SIM-43-5650-s001.zip]

Archive with 33 entries (33 files):
- default.sh
- defaultPow.sh
- plot.R
- plot_fun.R
- rankCluster.zip
- RData_Files/t1_11.RData
- RData_Files/t1_12.RData
- RData_Files/t1_13.RData
- RData_Files/t1_2.RData
- RData_Files/t1_3.RData
- RData_Files/t1_41.RData
- RData_Files/t1_42.RData
- RData_Files/t1_5.RData
- RData_Files/t1_61.RData
- RData_Files/t1_62.RData
- RData_Files/t1_7.RData
- RData_Files/t1_81.RData
- RData_Files/t1_821.RData
- RData_Files/t1_822.RData
- RData_Files/t1_831.RData
- RData_Files/t1_832.RData
- RData_Files/t2_11.RData
- RData_Files/t2_12.RData
- RData_Files/t2_13.RData
- RData_Files/t2_21.RData
- RData_Files/t2_22.RData
- RData_Files/t2_23.RData
- RData_Files/t2_31.RData
- RData_Files/t2_32.RData
- RData_Files/t2_33.RData
- README.txt
- simulationPowSlurmNew.R
- simulationSlurm.R
