# Supplementary material for: A General Framework for the Multiple Nonparametric Behrens–Fisher Problem With Dependent Replicates
Source: Stat Med. 2024 Nov 11;43(30):5650–66. doi: 10.1002/sim.10262 (PMC11639657; doi:10.1002/sim.10262)
Supplement: Supplementary file 2 — Data S2: Supporting Information. [file SIM-43-5650-s001.zip › default.sh]

#!/bin/bash

# Set a name for the job (-J or --job-name).
#SBATCH --job-name=simulation_fisher

# Set the file to write the stdout and stderr to (if -e is not set; -o or --output).
#SBATCH --output=logs/%x-%j.log

# Set the number of cores (-n or --ntasks).
#SBATCH --ntasks=4

# Force allocation of the two cores on ONE node.
#SBATCH --nodes=1

# Set the total memory. Units can be given in T|G|M|K.
#SBATCH --mem=32G

# Optionally, set the partition to be used (-p or --partition).
#SBATCH --partition=long

# Set the expected running time of your job (-t or --time).
# Formats are MM:SS, HH:MM:SS, Days-HH, Days-HH:MM, Days-HH:MM:SS
#SBATCH --time=10-00

export TMPDIR=/fast/users/${USER}/scratch/tmp
mkdir -p ${TMPDIR}

Rscript final/simulationSlurm.R
