# Supplementary material for: A General Framework for the Multiple Nonparametric Behrens–Fisher Problem With Dependent Replicates
Source: Stat Med. 2024 Nov 11;43(30):5650–66. doi: 10.1002/sim.10262 (PMC11639657; doi:10.1002/sim.10262)
Supplement: Supplementary file 2 — Data S2: Supporting Information. [file SIM-43-5650-s001.zip › plot.R]

rm(list = ls())


all_ident = function(dat){
  dat$id = as.numeric(as.character(paste0(dat$nn, dat$n_i, dat$m_ij)))
  all(dat$id[1:(nrow(dat)/2)] == dat$id[(nrow(dat)/2 + 1):nrow(dat)])
}


combine = function(x){
  if(!is.data.frame(x)){
    results = as.data.frame(x)
  } else {
    results = x
  }
  for(nn in  unique(results$nn)){
    for(n_i in unique(results$n_i)){
      for(m_ij in unique(results$m_ij)){
        temp_data <- results[results$nn == nn &
                               results$n_i == n_i &
                               results$m_ij == m_ij,]
        temp_res <- colMeans(temp_data)
        temp_res <- data.frame(matrix(temp_res, nrow = 1))
        colnames(temp_res) <- colnames(temp_data)
        if(exists("final_results")){
          final_results <- rbind(final_results, temp_res)
        } else{
          final_results <- temp_res
        }
      }
    }
  }
  return(final_results)
}


combine_pow = function(x){
  if(!is.data.frame(x)){
    results = as.data.frame(x)
  } else {
    results = x
  }
  for(nn in  unique(results$nn)){
    for(n_i in unique(results$n_i)){
      for(k in unique(results$k)){
        temp_data <- results[results$nn == nn &
                               results$n_i == n_i &
                               results$k == k,]
        temp_res <- colMeans(temp_data)
        temp_res <- data.frame(matrix(temp_res, nrow = 1))
        colnames(temp_res) <- colnames(temp_data)
        if(exists("final_results")){
          final_results <- rbind(final_results, temp_res)
        } else{
          final_results <- temp_res
        }
      }
    }
  }
  return(final_results)
}

source("../plot_fun.R")


# Load Data ---------------------------------------------------------------


filenames = paste0("t1_", c("11", "12", "13", "2", "3", "41", "42", "5", "61", "62", "7", "81", "821", "822", "831", "832"))
#sapply(filenames, FUN = function(x) as.data.frame(apply((load(paste0(x, ".RData"), .GlobalEnv)), 2, as.numeric)))
sapply(filenames, FUN = function(x) (load(paste0(x, ".RData"), .GlobalEnv)))
sapply(filenames, FUN = function(x) assign(x, combine(as.data.frame(apply(data.frame(get(x)), 2, unlist))), envir = .GlobalEnv))

filenames2 = paste0("t2_", c("11", "12", "13", "21", "22", "23", "31", "32", "33"))
sapply(filenames2, FUN = function(x) (load(paste0(x, ".RData"), .GlobalEnv)))
sapply(filenames2, FUN = function(x) assign(x, combine_pow(as.data.frame(apply(data.frame(get(x)), 2, unlist))), envir = .GlobalEnv))


# Plot --------------------------------------------------------------------

# Type-1
setwd("./tif_fig")

sapply(filenames, FUN = function(x){
  dat_temp = get(x)
  colnames(dat_temp)[1:3] = c("Wald", "ANOVA", "MCTP")
  plot_cluster_test2(dat_temp, horizontal = T, type1 = T, save_pdf = F, save_png = F, save_eps = F, save_tif = T, filename = x,
                     width_pdf = 20, height_pdf = 9, width_png = 800, height_png = 800, nominal = 0.05, axis_size = 18)
})


# Power:

sapply(filenames2, FUN = function(x){
  dat_temp = get(x)
  colnames(dat_temp)[1:3] = c("Wald", "ANOVA", "MCTP")
  plot_cluster_pow(dat_temp, horizontal = T, save_pdf = F, save_png = F, save_eps = F, save_tif = T, filename = x,
                     width_pdf = 20, height_pdf = 9, width_png = 800, height_png = 800, axis_size = 18)
})
