# Supplementary material for: A General Framework for the Multiple Nonparametric Behrens–Fisher Problem With Dependent Replicates
Source: Stat Med. 2024 Nov 11;43(30):5650–66. doi: 10.1002/sim.10262 (PMC11639657; doi:10.1002/sim.10262)
Supplement: Supplementary file 2 — Data S2: Supporting Information. [file SIM-43-5650-s001.zip › plot_fun.R]

library(ggplot2)
library(ggpubr)

plot_cluster_test = function(data, horizontal, type1 = T, save_pdf = T, save_png = F, filename = NULL,
                             width_pdf = 10, height_pdf = 10, width_png = 800, height_png = 800, nominal = NULL, axis_size = 14){
   if(horizontal){
      ncol_plot = 2
      nrow_plot = 2
      leg_pos = "right"
   } else{
      ncol_plot = 1
      nrow_plot = 4
      leg_pos = "top"
   }
   
   if(is.null(filename)) filename = format(Sys.Date(), format = "%Y%m%d_plot")
   
   title_1 = ifelse(type1, "Type-I Error", "Power")
   
   pval  = c(data$Wald, data$ANOVA, data$MCTP)
   y_min = min(pval)
   y_max = max(pval)
   
   data_temp     = as.data.frame(rbind(data[,c("nn", "n_i", "m_ij")],data[,c("nn", "n_i", "m_ij")], data[,c("nn", "n_i", "m_ij")]))
   data_temp$val = pval
   data_temp$typ = rep(c("Wald", "ANOVA", "MCTP"), each = nrow(data))
   
   p_2 = ggplot(data = subset(data_temp, nn == 2)) + 
      geom_line(aes(x = m_ij, y = val, colour = as.factor(n_i), linetype = typ), size = 1) + 
      scale_colour_discrete(name = "Sample Size") + 
      #scale_linetype_discrete(name = "Procedure") + 
      scale_linetype_manual(name = "Procedure", values=c("solid", "dotted", "dashed"), labels = c("ANOVA", "MCTP", "Wald")) +
      labs(title = paste0(title_1, " of Hypothesis Tests with 2 samples"), x = "Clustersize", y = title_1) +
      theme(axis.text.x = element_text(size = axis_size + 1), axis.text.y = element_text(size = axis_size + 1), legend.title = element_text(size = axis_size), legend.text = element_text(size = axis_size - 1), axis.title.x = element_text(size = axis_size), axis.title.y = element_text(size = axis_size)) +
      ylim(y_min, y_max)
      if(!is.null(nominal)){
         p_2 = p_2 + geom_abline(aes(size = "Nominal Level", intercept = nominal, slope = 0)) +
            scale_size_discrete(name = "", range = c(1,1))
            #scale_color_manual(values = "black")
      }
   
   p_3 = ggplot(data = subset(data_temp, nn == 3)) + 
      geom_line(aes(x = m_ij, y = val, colour = as.factor(n_i), linetype = typ), size = 1) + 
      scale_colour_discrete(name = "Sample Size") + 
      #scale_linetype_discrete(name = "Procedure") + 
      scale_linetype_manual(name = "Procedure", values=c("solid", "dotted", "dashed"), labels = c("ANOVA", "MCTP", "Wald")) +
      labs(title = paste0(title_1, " of Hypothesis Tests with 3 samples"), x = "Clustersize", y = title_1) +
      theme(axis.text.x = element_text(size = axis_size + 1), axis.text.y = element_text(size = axis_size + 1), legend.title = element_text(size = axis_size), legend.text = element_text(size = axis_size - 1), axis.title.x = element_text(size = axis_size), axis.title.y = element_text(size = axis_size)) +
      ylim(y_min, y_max)
   
      if(!is.null(nominal)){ 
      p_3 = p_3 + geom_abline(aes(size = "Nominal Level", intercept = nominal, slope = 0)) +
         scale_size_discrete(name = "", range = c(1,1))
         #scale_color_manual(values = "black")
      }
   
   p_4 = ggplot(data = subset(data_temp, nn == 4)) + 
      geom_line(aes(x = m_ij, y = val, colour = as.factor(n_i), linetype = typ), size = 1) + 
      scale_colour_discrete(name = "Sample Size") + 
      #scale_linetype_discrete(name = "Procedure") + 
      scale_linetype_manual(name = "Procedure", values=c("solid", "dotted", "dashed"), labels = c("ANOVA", "MCTP", "Wald")) + 
      labs(title = paste0(title_1, " of Hypothesis Tests with 4 samples"), x = "Clustersize", y = title_1) +
      theme(axis.text.x = element_text(size = axis_size + 1), axis.text.y = element_text(size = axis_size + 1), legend.title = element_text(size = axis_size), legend.text = element_text(size = axis_size - 1), axis.title.x = element_text(size = axis_size), axis.title.y = element_text(size = axis_size)) +
      ylim(y_min, y_max)
      if(!is.null(nominal)){ 
         p_4 = p_4 + geom_abline(aes(size = "Nominal Level", intercept = nominal, slope = 0)) +
            scale_size_discrete(name = "", range = c(1,1))
            #scale_color_manual(values = "black")
            }
   
   p_5 = ggplot(data = subset(data_temp, nn == 5)) + 
      geom_line(aes(x = m_ij, y = val, colour = as.factor(n_i), linetype = typ), size = 1) + 
      scale_colour_discrete(name = "Sample Size") + 
      #scale_linetype_discrete(name = "Procedure") + 
      scale_linetype_manual(name = "Procedure", values=c("solid", "dotted", "dashed"), labels = c("ANOVA", "MCTP", "Wald")) +
      labs(title = paste0(title_1, " of Hypothesis Tests with 5 samples"), x = "Clustersize", y = title_1) +
      theme(axis.text.x = element_text(size = axis_size + 1), axis.text.y = element_text(size = axis_size + 1), legend.title = element_text(size = axis_size), legend.text = element_text(size = axis_size - 1), axis.title.x = element_text(size = axis_size), axis.title.y = element_text(size = axis_size)) +
      ylim(y_min, y_max) #+
      if(!is.null(nominal)){ 
         p_5 = p_5 + geom_abline(aes(size = "Nominal Level", intercept = nominal, slope = 0)) +
            scale_size_discrete(name = "", range = c(1,1))
          #scale_color_manual(values = "black")
            }
   
   
   p_all = ggarrange(p_2, p_3, p_4, p_5, ncol = ncol_plot, nrow = nrow_plot, common.legend = T, legend = leg_pos) + 
      theme(axis.text.x = element_text(size = axis_size), axis.text.y = element_text(size = axis_size), legend.title = element_text(size = axis_size), legend.text = element_text(size = axis_size - 1), axis.title.x = element_text(size = axis_size), axis.title.y = element_text(size = axis_size))
   
   if(save_pdf){
      pdf(file = paste0(filename, ".pdf"), width = width_pdf, height = height_pdf)
      print(p_all)
      dev.off()
   }
   if(save_png){
      ggexport(p_all, filename = paste0(filename, ".png"), width = width_png, height = height_png)
   }
   print(p_all)
}

plot_cluster_test2 = function(data, horizontal, type1 = T, save_pdf = T, save_png = F, save_eps = F, save_tif = F, filename = NULL,
                             width_pdf = 10, height_pdf = 10, width_png = 800, height_png = 800, nominal = NULL, axis_size = 14){
   if(horizontal){
      ncol_plot = 2
      nrow_plot = 2
      leg_pos = "right"
   } else{
      ncol_plot = 1
      nrow_plot = 4
      leg_pos = "top"
   }
   
   if(is.null(filename)) filename = format(Sys.Date(), format = "%Y%m%d_plot")
   
   title_1 = ifelse(type1, "Type-I Error", "Power")
   
   pval  = c(data$Wald, data$ANOVA, data$MCTP)
   y_min = min(pval)
   y_max = max(pval)
   
   data_temp     = as.data.frame(rbind(data[,c("nn", "n_i", "m_ij")],data[,c("nn", "n_i", "m_ij")], data[,c("nn", "n_i", "m_ij")]))
   data_temp$val = pval
   data_temp$typ = rep(c("Wald", "ANOVA", "MCTP"), each = nrow(data))
   
   p_2 = ggplot(data = data_temp) + 
      geom_line(aes(x = m_ij, y = val, colour = as.factor(n_i), linetype = typ), size = 1) + 
      scale_colour_discrete(name = "Sample Size") + 
      #scale_linetype_discrete(name = "Procedure") + 
      scale_linetype_manual(name = "Procedure", values=c("solid", "dotted", "dashed"), labels = c("ANOVA", "MCTP", "Wald")) +
      #labs(title = paste0(title_1, " of Hypothesis Tests with d samples"), x = "Clustersize", y = title_1) +
      theme(axis.text.x = element_text(size = axis_size + 1), axis.text.y = element_text(size = axis_size + 1), legend.title = element_text(size = axis_size), 
            legend.text = element_text(size = axis_size - 1), axis.title.x = element_text(size = axis_size), axis.title.y = element_text(size = axis_size), legend.position = leg_pos, legend.key.size = unit(2.5, "line")) +
      ylim(y_min, y_max) +
      # geom_hline(aes(yintercept = nominal, size = "Nominal Level")) +
      # scale_size_discrete(name = "", values = 1) + 
      facet_wrap(~nn, labeller = as_labeller(setNames(c("d = 2", "d = 3", "d = 4", "d = 5"), c("2", "3", "4", "5"))), ncol = ncol_plot) +
      labs(title = paste0(title_1, " of Hypothesis Tests with d samples"), x = "Cluster size", y = title_1) +
      theme(strip.text.x = element_text(size = axis_size), plot.title = element_text(hjust = 0.5, size = axis_size + 2))
      #guides(shape = guide_legend(override.aes = list(size = 2)))
   if(!is.null(nominal)){
      p_2 = p_2 + geom_abline(aes(size = "Nominal Level", intercept = nominal, slope = 0)) +
         scale_size_discrete(name = "", range = c(1,1))
      #scale_color_manual(values = "black")
   }
   
   if(save_pdf){
      # pdf(file = paste0(filename, ".pdf"), width = width_pdf, height = height_pdf)
      # print(p_2)
      # dev.off()
      ggsave(filename = paste0(filename, ".pdf"), plot = p_2, width = width_pdf, height = height_pdf)
   }
   if(save_png){
      ggexport(p_2, filename = paste0(filename, ".png"), width = width_png, height = height_png)
   }
   if(save_eps){
     ggsave(filename = paste0(filename, ".eps"), plot = p_2, width = width_pdf, height = height_pdf, dpi = 800)
   }
   if(save_tif){
     ggsave(filename = paste0(filename, ".tiff"), plot = p_2, width = width_pdf, height = height_pdf,dpi = 800)
   }
   print(p_2)
   
}


plot_cluster_pow = function(data, horizontal, save_pdf = T, save_png = F, save_eps = F, save_tif = F, filename = NULL, width_pdf = 10,
                            height_pdf = 10, width_png = 800, height_png = 800, axis_size = 14){
   
   if(horizontal){
      ncol_plot = 2
      nrow_plot = 2
      leg_pos = "right"
   } else {
      ncol_plot = 1
      nrow_plot = 4
      leg_pos = "top"
   }
   
   if(is.null(filename)) filename = format(Sys.Date(), format = "%Y%m%d_plot")
   
   title_1 = "Power"
   
   pval  = c(data$Wald, data$ANOVA, data$MCTP)
   y_min = min(pval)
   y_max = max(pval)
   
   data_temp     = as.data.frame(rbind(data[,c("nn", "n_i", "k")],data[,c("nn", "n_i", "k")], data[,c("nn", "n_i", "k")]))
   data_temp$val = pval
   data_temp$typ = rep(c("Wald", "ANOVA", "MCTP"), each = nrow(data))
   
   p_2 = ggplot(data = data_temp) + 
      geom_line(aes(x = k, y = val, colour = as.factor(n_i), linetype = typ), size = 1) + 
      scale_colour_discrete(name = "Sample Size") + 
      #scale_linetype_discrete(name = "Procedure") + 
      scale_linetype_manual(name = "Procedure", values=c("solid", "dotted", "dashed"), labels = c("ANOVA", "MCTP", "Wald")) +
      #labs(title = paste0(title_1, " of Hypothesis Tests with d samples"), x = "Clustersize", y = title_1) +
      ylim(y_min, y_max) +
      # geom_hline(aes(yintercept = nominal, size = "Nominal Level")) +
      # scale_size_discrete(name = "", values = 1) + 
      facet_wrap(~nn, labeller = as_labeller(setNames(c("d = 2", "d = 3", "d = 4", "d = 5"), c("2", "3", "4", "5"))), ncol = ncol_plot) +
      theme(axis.text.x = element_text(size = axis_size + 1), axis.text.y = element_text(size = axis_size + 1), legend.title = element_text(size = axis_size), 
            legend.text = element_text(size = axis_size - 1), axis.title.x = element_text(size = axis_size), axis.title.y = element_text(size = axis_size), legend.position = leg_pos, legend.key.size = unit(2.5, "line")) +
      labs(title = paste0(title_1, " of Hypothesis Tests with d samples"), x = "Shift factor r", y = title_1) +
      theme(strip.text.x = element_text(size = axis_size), plot.title = element_text(hjust = 0.5, size = axis_size + 2))
   #guides(shape = guide_legend(override.aes = list(size = 2)))
   
   # p_2 = ggplot(data = subset(data_temp, nn == 2)) + 
   #    geom_line(aes(x = k, y = val, colour = as.factor(n_i), linetype = typ), size = 1) + 
   #    scale_colour_discrete(name = "Sample Size") + 
   #    #scale_linetype_discrete(name = "Procedure") + 
   #    scale_linetype_manual(name = "Procedure", values=c("solid", "dotted", "dashed"), labels = c("ANOVA", "MCTP", "Wald")) +
   #    labs(title = paste0(title_1, " of Hypothesis Tests with 2 samples"), x = "Shift Factor r", y = title_1) +
   #    theme(axis.text.x = element_text(size = axis_size + 1), axis.text.y = element_text(size = axis_size + 1), legend.title = element_text(size = axis_size), legend.text = element_text(size = axis_size - 1), axis.title.x = element_text(size = axis_size), axis.title.y = element_text(size = axis_size)) +
   #    ylim(y_min, y_max)
   # 
   #    #scale_color_manual(values = "black")
   # 
   # p_3 = ggplot(data = subset(data_temp, nn == 3)) + 
   #    geom_line(aes(x = k, y = val, colour = as.factor(n_i), linetype = typ), size = 1) + 
   #    scale_colour_discrete(name = "Sample Size") + 
   #    #scale_linetype_discrete(name = "Procedure") + 
   #    scale_linetype_manual(name = "Procedure", values=c("solid", "dotted", "dashed"), labels = c("ANOVA", "MCTP", "Wald")) +
   #    labs(title = paste0(title_1, " of Hypothesis Tests with 3 samples"), x = "Shift Factor r", y = title_1) +
   #    theme(axis.text.x = element_text(size = axis_size + 1), axis.text.y = element_text(size = axis_size + 1), legend.title = element_text(size = axis_size), legend.text = element_text(size = axis_size - 1), axis.title.x = element_text(size = axis_size), axis.title.y = element_text(size = axis_size)) +
   #    ylim(y_min, y_max)
   # 
   # 
   #    #scale_color_manual(values = "black")
   # 
   # p_4 = ggplot(data = subset(data_temp, nn == 4)) + 
   #    geom_line(aes(x = k, y = val, colour = as.factor(n_i), linetype = typ), size = 1) + 
   #    scale_colour_discrete(name = "Sample Size") + 
   #    #scale_linetype_discrete(name = "Procedure") + 
   #    scale_linetype_manual(name = "Procedure", values=c("solid", "dotted", "dashed"), labels = c("ANOVA", "MCTP", "Wald")) + 
   #    labs(title = paste0(title_1, " of Hypothesis Tests with 4 samples"), x = "Shift Factor r", y = title_1) +
   #    theme(axis.text.x = element_text(size = axis_size + 1), axis.text.y = element_text(size = axis_size + 1), legend.title = element_text(size = axis_size), legend.text = element_text(size = axis_size - 1), axis.title.x = element_text(size = axis_size), axis.title.y = element_text(size = axis_size)) +
   #    ylim(y_min, y_max)
   # 
   #    #scale_color_manual(values = "black")
   # 
   # p_5 = ggplot(data = subset(data_temp, nn == 5)) + 
   #    geom_line(aes(x = k, y = val, colour = as.factor(n_i), linetype = typ), size = 1) + 
   #    scale_colour_discrete(name = "Sample Size") + 
   #    #scale_linetype_discrete(name = "Procedure") + 
   #    scale_linetype_manual(name = "Procedure", values=c("solid", "dotted", "dashed"), labels = c("ANOVA", "MCTP", "Wald")) +
   #    labs(title = paste0(title_1, " of Hypothesis Tests with 5 samples"), x = "Shift Factor r", y = title_1) +
   #    theme(axis.text.x = element_text(size = axis_size + 1), axis.text.y = element_text(size = axis_size + 1), legend.title = element_text(size = axis_size), legend.text = element_text(size = axis_size - 1), axis.title.x = element_text(size = axis_size), axis.title.y = element_text(size = axis_size)) +
   #    ylim(y_min, y_max) #+
   # 
   #    #scale_color_manual(values = "black")
   # 
   # 
   # p_all = ggarrange(p_2, p_3, p_4, p_5, ncol = ncol_plot, nrow = nrow_plot, common.legend = T, legend = leg_pos) + 
   #    theme(axis.text.x = element_text(size = axis_size), axis.text.y = element_text(size = axis_size), legend.title = element_text(size = axis_size), legend.text = element_text(size = axis_size - 1), axis.title.x = element_text(size = axis_size), axis.title.y = element_text(size = axis_size))
   
   if(save_pdf){
      # pdf(file = paste0(filename, ".pdf"), width = width_pdf, height = height_pdf)
      # print(p_2)
      # dev.off()
      ggsave(filename = paste0(filename, ".pdf"), plot = p_2, width = width_pdf, height = height_pdf)
   }
   if(save_png){
      ggexport(p_2, filename = paste0(filename, ".png"), width = width_png, height = height_png)
   }
   if(save_eps){
     ggsave(filename = paste0(filename, ".eps"), plot = p_2, width = width_pdf, height = height_pdf, dpi = 800)
   }
   if(save_tif){
     ggsave(filename = paste0(filename, ".tiff"), plot = p_2, width = width_pdf, height = height_pdf, dpi = 800)
   }
   print(p_2)
   
}
