# Supplementary material for: A General Framework for the Multiple Nonparametric Behrens–Fisher Problem With Dependent Replicates
Source: Stat Med. 2024 Nov 11;43(30):5650–66. doi: 10.1002/sim.10262 (PMC11639657; doi:10.1002/sim.10262)
Supplement: Supplementary file 2 — Data S2: Supporting Information. [file SIM-43-5650-s001.zip › README.txt]

The R-Files >>simulationSlurm.R<< and >>simulationPowSlurmNew.R<< were written to be executed using rslurm on a
high performance cluster (HPC). On the HPC these are executed by using the shell-files >>default.sh<< (corresponds to >>simulationSlurm.R) and
>>defaultPow.sh<< (corresponds to >>simulationPowSlurmNew.R<<). These may not run in this way on personal computers. Note also that on a personal computer
the simulations might take an incredible amount of time, potentially several weeks.

The results that were used in the paper are given as .RData files in the respective folder >>RData_Files<<.

The methods proposed in the paper are implemented in the personal package >>rankCluster<< which is not meant to be distributed.
Rather, it was the easiest way to include compiled code (c++ / Rcpp / RcppArmadillo) on the HPC. 
The respective github repository that includes the package is also attached as a zip-file >>rankCluster.zip<<.

The R-Codes >>plot_fun.R<< and >>plot.R<< were used to create the figures seen in the paper. Note, that the 
provided R-files might not be in the same folder structure as on the author's computers. Thus, if one wishes to
reproduce results, adjustment of the (relative) working directories might be necessary.
