# Supplementary material for: A General Framework for the Multiple Nonparametric Behrens–Fisher Problem With Dependent Replicates
Source: Stat Med. 2024 Nov 11;43(30):5650–66. doi: 10.1002/sim.10262 (PMC11639657; doi:10.1002/sim.10262)
Supplement: Supplementary file 2 — Data S2: Supporting Information. [file SIM-43-5650-s001.zip › simulationPowSlurmNew.R]

library(copula)
library(MASS)
library(multcomp)

devtools::install_github("spruenke/rankCluster")
library(rankCluster)
library(rslurm)

# Functions ---------------------------------------------------------------

    nm_gen = function(nn, n_i, m_ij, each_s = F, both_s = T, identical_s = T, identical_c = T){
      # each_s: Does each sample contain large/small cluster?
      # both_s: Does a sample contain both large/small or only one?
      # identical_s: Identical Sample Sizes?
      # identical_c: Identical Clustersizes?
      if(each_s == T && both_s == F) stop("Invalid conditions")
      if(identical_s == T){
        n = rep(n_i, nn)
        m = list()
        if(identical_c == T){
          for(i in 1:nn){
            m[[i]] = rep(m_ij, n_i)
          }
          
        } else if(identical_c == F){
          m_small = 3
          m_large = 15
          if(each_s == F) other = sample(c(1:nn), 2)
          if(each_s == T) other = list(c(1:nn))
          for(i in 1:nn){
            if(both_s == T){
              if(i %in% other[[1]]){
                m[[i]] = sample(c(m_small, m_large, rep(m_ij, (n_i-2))))
              } else {
                m[[i]] = rep(m_ij, n_i)
              }
            } else if(both_s == F){
              if(i == other[1]){
                m[[i]] = sample(c(m_small, rep(m_ij, (n_i-1))))
              } else if(i == other[2]){
                m[[i]] = sample(c(m_large, rep(m_ij, (n_i-1))))
              } else {
                m[[i]] = rep(m_ij, n_i)
              }
            }
          }
        }
      }
      
      if(identical_s == F){
        n = sample(c(8, 25, rep(n_i, (nn-2))))
        m = list()
        if(identical_c == T){
          for(i in 1:nn){
            m[[i]] = rep(m_ij, n[i])
          }
          
        } else if(identical_c == F){
          m_small = 3
          m_large = 15
          if(each_s == F) other = sample(c(1:nn), 2)
          if(each_s == T) other = list(c(1:nn))
          for(i in 1:nn){
            if(both_s == T){
              if(i %in% other[[1]]){
                m[[i]] = sample(c(m_small, m_large, rep(m_ij, (n[i]-2))))
              } else {
                m[[i]] = rep(m_ij, n[i])
              }
            } else if(both_s == F){
              if(i == other[1]){
                m[[i]] = sample(c(m_small, rep(m_ij, (n[i]-1))))
              } else if(i == other[2]){
                m[[i]] = sample(c(m_large, rep(m_ij, (n[i]-1))))
              } else {
                m[[i]] = rep(m_ij, n[i])
              }
            }
          }
        }
      }
      return(list(n, m))
    }
    
    nm_gen2 = function(nn, n_i, m_ij, each_s = F, both_s = T, identical_s = T, identical_c = T){
      # each_s: Does each sample contain large/small cluster?
      # both_s: Does a sample contain both large/small or only one?
      # identical_s: Identical Sample Sizes?
      # identical_c: Identical Clustersizes?
      if(each_s == T && both_s == F) stop("Invalid conditions")
      if(identical_s == T){
        n = rep(n_i, nn)
        m = list()
        if(identical_c == T){
          for(i in 1:nn){
            m[[i]] = rep(m_ij, n_i)
          }
          
        } else if(identical_c == F){
          m_small = 3
          m_large = 15
          
          for(i in 1:nn){
            
            m[[i]] = sample(c(m_ij:2, m_ij:(m_ij + 3)), size = n_i, replace = T)
            
          }
        }
      }
      
      if(identical_s == F){
        n = sample(c(n_i:(n_i - 3), n_i:(n_i + 3)), size = nn, replace = T)
        m = list()
        if(identical_c == T){
          for(i in 1:nn){
            m[[i]] = rep(m_ij, n[i])
          }
          
        } else if(identical_c == F){
          m_small = 3
          m_large = 15
          
          for(i in 1:nn){
            
            m[[i]] = sample(c(m_ij:2, m_ij:(m_ij + 3)), size = n[i], replace = T) 
            
          }
        }
      }
      return(list(n, m))
    }
    
    h_1_f = function(n = rep(5, 5), m = NULL, k = 0, dist = "norm", corstruct = "independent", rho = NULL, rho.max = NULL, params = list(mean = 0, sd = 1)){
      switch(dist,
             norm = {
               param_d = lapply(c(1:5), FUN = function(x){
                 return(list(mean = k * x, sd = 0.7 + x * 0.1))
               })
             },
             beta = {
               param_d = lapply(c(1:5), FUN = function(x){
                 return(list(shape1 = 2 + k * (x-1), shape2 = 4 - k*(x-1)))
               })
             },
             pois = {
               param_d = lapply(c(1:5), FUN = function(x){
                 return(list(lambda = 5 + k * x))
               })
             })
      if(is.null(m)){
        m = lapply(n, FUN = function(x){
          return(rep(n, 1))
        })
      }
      switch(corstruct,
             independent = {
               l = list()
               for(i in 1:length(n)){
                 l[[i]] = list()
                 for(j in 1:length(m[[i]])){
                   l[[i]][[j]] = do.call(paste0("r", dist), c(m[[i]][j], (param_d[[i]])))
                 }
               }
             },
             exchangeable = {
               if(is.null(rho)){
                 if(is.null(rho.max)){
                   rho = runif(1, 0.05, 0.95)
                 } else {
                   rho = rho.max #runif(1, 0, rho.max)
                 }
               }
               l = list()
               for(i in 1:length(n)){
                 l[[i]] = list()
                 for(j in 1:length(m[[i]])){
                   R           = matrix(rho, nrow = m[[i]][j], ncol = m[[i]][j])
                   diag(R)     = rep(1, nrow(R))
                   copu        = copula::mvdc(copula = copula::normalCopula(copula::P2p(R), dim = m[[i]][j], dispstr = "un"), margins = rep(dist, m[[i]][j]), paramMargins = rep(list(param_d[[i]]), m[[i]][j]))
                   l[[i]][[j]] = copula::rMvdc(1, copu)
                 }
               }
             },
             wild = {
               
               l = list()
               for(i in 1:length(n)){
                 l[[i]] = list()
                 for(j in 1:length(m[[i]])){
                   if(is.null(rho)){
                     if(is.null(rho.max)){
                       rho2 = runif(m[[i]][j], 0.05, 0.95)
                     } else if(rho.max > 0.5){
                       rho2 = runif(m[[i]][j], 0.6, rho.max)
                     } else if(rho.max <= 0.5){
                       rho2 = runif(m[[i]][j], 0.05, rho.max)
                     }
                   }
                   R = sqrt(rho2) %*% t(sqrt(rho2))
                   diag(R)     = rep(1, nrow(R))
                   copu        = copula::mvdc(copula = copula::normalCopula(P2p(R), dim = m[[i]][j], dispstr = "un"), margins = rep(dist, m[[i]][j]), paramMargins = rep(list(param_d[[i]]), m[[i]][j]))
                   l[[i]][[j]] = copula::rMvdc(1, copu)
                 }
               }
             }
             
             
      )
      
      return(l)
    }

# Parameters --------------------------------------------------------------

    param_11 = lapply(c(1:5), FUN = function(x){
      return(list(mean = 0.2 * x, sd = 0.7 + x * 0.1))
    })
    
    param_12 = param_13 = param_11
    
    param_21 = lapply(c(1:5), FUN = function(x){
      return(list(shape1 = 0.4 * x, shape2 = 0.5))
    })
    
    param_22 = param_23 = param_21
    
    param_31 = lapply(c(1:5), FUN = function(x){
      return(list(lambda = 5 + x * 0.1))
    })
    
    param_32 = param_33 = param_31
    
    nn = c(2:5)
    n_i = c(12, 15, 20)
    m_ij = 4 #c(2:15)
    k = seq(0.05, 0.5, by = 0.05)
    samples = expand.grid(nn, n_i, m_ij, k)
    samples    <- rbind(samples, samples, samples, samples)
    colnames(samples) = c("nn", "n_i", "m_ij", "k")
    
    nsim = 25e2
    
    dir.create("./results_final")
setwd("./results_final")

# Simulations -------------------------------------------------------------

  # Model 1 (Normal)
      # Model 1.1
          temp_fct <- function(nn, n_i, m_ij, k){
            sets <- data.frame(nn = nn, n_i = n_i, m_ij = m_ij, k = k)
            n_11    = nm_gen2(sets$nn, sets$n_i, sets$m_ij, each_s = F, both_s = F, identical_s = T, identical_c = T)

            result_mat = matrix(NA, 3, nsim)
            for(j in 1:nsim){
              data_11 = h_1_f(n_11[[1]], m = n_11[[2]], k = sets$k, dist = "norm", corstruct = "independent", rho.max = 0, params = param_11)
              result_mat[,j] = rankCluster::clusterTestSim(data_11, type = "unweighted")
            }
            temp_res <- rowMeans(result_mat)
            temp_res$nn <- nn
            temp_res$n_i <- n_i
            temp_res$m_ij <- m_ij
            temp_res$k <- k
            return(temp_res)
          }

          sjob <- slurm_apply(temp_fct, samples, jobname = 'Erin',
                              nodes = nrow(samples)/20, cpus_per_node = 20, submit = TRUE,
                              slurm_options = list(time = "4:00:00", partition = "short"),
                              global_objects = c("nsim", "nm_gen2", "h_1_f", "param_11"))
          t2_11 <- get_slurm_out(sjob, outtype = 'table', wait = TRUE)
          cleanup_files(sjob)
          save(file = "t2_11.RData", t2_11)

      # Model 1.2
          temp_fct <- function(nn, n_i, m_ij, k){
            sets <- data.frame(nn = nn, n_i = n_i, m_ij = m_ij, k = k)
            n_11    = nm_gen2(sets$nn, sets$n_i, sets$m_ij, each_s = F, both_s = F, identical_s = T, identical_c = T)

            result_mat = matrix(NA, 3, nsim)
            for(j in 1:nsim){
              data_11 = h_1_f(n_11[[1]], m = n_11[[2]], k = sets$k, dist = "norm", corstruct = "exchangeable", rho.max = 0.85, params = param_12)
              result_mat[,j] = rankCluster::clusterTestSim(data_11, type = "unweighted")
            }
            temp_res <- rowMeans(result_mat)
            temp_res$nn <- nn
            temp_res$n_i <- n_i
            temp_res$m_ij <- m_ij
            temp_res$k <- k
            return(temp_res)
          }

          sjob <- slurm_apply(temp_fct, samples, jobname = 'Erin',
                              nodes = nrow(samples)/5, cpus_per_node = 5, submit = TRUE,
                              slurm_options = list(time = "4:00:00", partition = "short"),
                              global_objects = c("nsim", "nm_gen2", "h_1_f", "param_12"))
          t2_12 <- get_slurm_out(sjob, outtype = 'table', wait = TRUE)
          cleanup_files(sjob)
          save(file = "t2_12.RData", t2_12)

      # Model 1.3
          temp_fct <- function(nn, n_i, m_ij, k){
            sets <- data.frame(nn = nn, n_i = n_i, m_ij = m_ij, k = k)
            n_11    = nm_gen2(sets$nn, sets$n_i, sets$m_ij, each_s = F, both_s = F, identical_s = T, identical_c = T)

            result_mat = matrix(NA, 3, nsim)
            for(j in 1:nsim){
              data_11 = h_1_f(n_11[[1]], m = n_11[[2]], k = sets$k, dist = "norm", corstruct = "wild", rho.max = 0.35, params = param_13)
              result_mat[,j] = rankCluster::clusterTestSim(data_11, type = "unweighted")
            }
            temp_res <- rowMeans(result_mat)
            temp_res$nn <- nn
            temp_res$n_i <- n_i
            temp_res$m_ij <- m_ij
            temp_res$k <- k
            return(temp_res)
          }

          sjob <- slurm_apply(temp_fct, samples, jobname = 'Erin',
                              nodes = nrow(samples)/5, cpus_per_node = 5, submit = TRUE,
                              slurm_options = list(time = "4:00:00", partition = "short"),
                              global_objects = c("nsim", "nm_gen2", "h_1_f", "param_13"))
          t2_13 <- get_slurm_out(sjob, outtype = 'table', wait = TRUE)
          cleanup_files(sjob)
          save(file = "t2_13.RData", t2_13)
    
  # Model 2 (Beta)
      # Model 2.1
          temp_fct <- function(nn, n_i, m_ij, k){
            sets <- data.frame(nn = nn, n_i = n_i, m_ij = m_ij, k = k)
            n_11    = nm_gen2(sets$nn, sets$n_i, sets$m_ij, each_s = F, both_s = F, identical_s = T, identical_c = T)
            
            result_mat = matrix(NA, 3, nsim)
            for(j in 1:nsim){
              data_11 = h_1_f(n_11[[1]], m = n_11[[2]], k = sets$k, dist = "beta", corstruct = "independent", rho.max = 0, params = param_21)
              result_mat[,j] = rankCluster::clusterTestSim(data_11, type = "unweighted")
            }
            temp_res <- rowMeans(result_mat)
            temp_res$nn <- nn
            temp_res$n_i <- n_i
            temp_res$m_ij <- m_ij
            temp_res$k <- k
            return(temp_res)
          }
          
          sjob <- slurm_apply(temp_fct, samples, jobname = 'Erin',
                              nodes = nrow(samples)/5, cpus_per_node = 5, submit = TRUE,
                              slurm_options = list(time = "4:00:00", partition = "short"),
                              global_objects = c("nsim", "nm_gen2", "h_1_f", "param_21"))
          t2_21 <- get_slurm_out(sjob, outtype = 'table', wait = TRUE)
          cleanup_files(sjob)
          save(file = "t2_21.RData", t2_21)
          
      # Model 2.2
          temp_fct <- function(nn, n_i, m_ij, k){
            sets <- data.frame(nn = nn, n_i = n_i, m_ij = m_ij, k = k)
            n_11    = nm_gen2(sets$nn, sets$n_i, sets$m_ij, each_s = F, both_s = F, identical_s = T, identical_c = T)
            
            result_mat = matrix(NA, 3, nsim)
            for(j in 1:nsim){
              data_11 = h_1_f(n_11[[1]], m = n_11[[2]], k = sets$k, dist = "beta", corstruct = "exchangeable", rho.max = 0.85, params = param_22)
              result_mat[,j] = rankCluster::clusterTestSim(data_11, type = "unweighted")
            }
            temp_res <- rowMeans(result_mat)
            temp_res$nn <- nn
            temp_res$n_i <- n_i
            temp_res$m_ij <- m_ij
            temp_res$k <- k
            return(temp_res)
          }
          
          sjob <- slurm_apply(temp_fct, samples, jobname = 'Erin',
                              nodes = nrow(samples)/5, cpus_per_node = 5, submit = TRUE,
                              slurm_options = list(time = "4:00:00", partition = "short"),
                              global_objects = c("nsim", "nm_gen2", "h_1_f", "param_22"))
          t2_22 <- get_slurm_out(sjob, outtype = 'table', wait = TRUE)
          cleanup_files(sjob)
          save(file = "t2_22.RData", t2_22)
          
      # Model 2.3
          temp_fct <- function(nn, n_i, m_ij, k){
            sets <- data.frame(nn = nn, n_i = n_i, m_ij = m_ij, k = k)
            n_11    = nm_gen2(sets$nn, sets$n_i, sets$m_ij, each_s = F, both_s = F, identical_s = T, identical_c = T)
            
            result_mat = matrix(NA, 3, nsim)
            for(j in 1:nsim){
              data_11 = h_1_f(n_11[[1]], m = n_11[[2]], k = sets$k, dist = "beta", corstruct = "wild", rho.max = 0.35, params = param_23)
              result_mat[,j] = rankCluster::clusterTestSim(data_11, type = "unweighted")
            }
            temp_res <- rowMeans(result_mat)
            temp_res$nn <- nn
            temp_res$n_i <- n_i
            temp_res$m_ij <- m_ij
            temp_res$k <- k
            return(temp_res)
          }
          
          sjob <- slurm_apply(temp_fct, samples, jobname = 'Erin',
                              nodes = nrow(samples)/5, cpus_per_node = 5, submit = TRUE,
                              slurm_options = list(time = "4:00:00", partition = "short"),
                              global_objects = c("nsim", "nm_gen2", "h_1_f", "param_23"))
          t2_23 <- get_slurm_out(sjob, outtype = 'table', wait = TRUE)
          cleanup_files(sjob)
          save(file = "t2_23.RData", t2_23)
  
  # Model 3 (Poisson)
      # Model 3.1
          temp_fct <- function(nn, n_i, m_ij, k){
            sets <- data.frame(nn = nn, n_i = n_i, m_ij = m_ij, k = k)
            n_11    = nm_gen2(sets$nn, sets$n_i, sets$m_ij, each_s = F, both_s = F, identical_s = T, identical_c = T)

            result_mat = matrix(NA, 3, nsim)
            for(j in 1:nsim){
              data_11 = h_1_f(n_11[[1]], m = n_11[[2]], k = sets$k, dist = "pois", corstruct = "independent", rho.max = 0, params = param_31)
              result_mat[,j] = rankCluster::clusterTestSim(data_11, type = "unweighted")
            }
            temp_res <- rowMeans(result_mat)
            temp_res$nn <- nn
            temp_res$n_i <- n_i
            temp_res$m_ij <- m_ij
            temp_res$k <- k
            return(temp_res)
          }

          sjob <- slurm_apply(temp_fct, samples, jobname = 'Erin',
                              nodes = nrow(samples)/5, cpus_per_node = 5, submit = TRUE,
                              slurm_options = list(time = "4:00:00", partition = "short"),
                              global_objects = c("nsim", "nm_gen2", "h_1_f", "param_31"))
          t2_31 <- get_slurm_out(sjob, outtype = 'table', wait = TRUE)
          cleanup_files(sjob)
          save(file = "t2_31.RData", t2_31)

      # Model 3.2
          temp_fct <- function(nn, n_i, m_ij, k){
            sets <- data.frame(nn = nn, n_i = n_i, m_ij = m_ij, k = k)
            n_11    = nm_gen2(sets$nn, sets$n_i, sets$m_ij, each_s = F, both_s = F, identical_s = T, identical_c = T)

            result_mat = matrix(NA, 3, nsim)
            for(j in 1:nsim){
              data_11 = h_1_f(n_11[[1]], m = n_11[[2]], k = sets$k, dist = "pois", corstruct = "exchangeable", rho.max = 0.85, params = param_32)
              result_mat[,j] = rankCluster::clusterTestSim(data_11, type = "unweighted")
            }
            temp_res <- rowMeans(result_mat)
            temp_res$nn <- nn
            temp_res$n_i <- n_i
            temp_res$m_ij <- m_ij
            temp_res$k <- k
            return(temp_res)
          }

          sjob <- slurm_apply(temp_fct, samples, jobname = 'Erin',
                              nodes = nrow(samples)/5, cpus_per_node = 5, submit = TRUE,
                              slurm_options = list(time = "4:00:00", partition = "short"),
                              global_objects = c("nsim", "nm_gen2", "h_1_f", "param_32"))
          t2_32 <- get_slurm_out(sjob, outtype = 'table', wait = TRUE)
          cleanup_files(sjob)
          save(file = "t2_32.RData", t2_32)

      # Model 3.3
          temp_fct <- function(nn, n_i, m_ij, k){
            sets <- data.frame(nn = nn, n_i = n_i, m_ij = m_ij, k = k)
            n_11    = nm_gen2(sets$nn, sets$n_i, sets$m_ij, each_s = F, both_s = F, identical_s = T, identical_c = T)

            result_mat = matrix(NA, 3, nsim)
            for(j in 1:nsim){
              data_11 = h_1_f(n_11[[1]], m = n_11[[2]], k = sets$k, dist = "pois", corstruct = "wild", rho.max = 0.35, params = param_33)
              result_mat[,j] = rankCluster::clusterTestSim(data_11, type = "unweighted")
            }
            temp_res <- rowMeans(result_mat)
            temp_res$nn <- nn
            temp_res$n_i <- n_i
            temp_res$m_ij <- m_ij
            temp_res$k <- k
            return(temp_res)
          }

          sjob <- slurm_apply(temp_fct, samples, jobname = 'Erin',
                              nodes = nrow(samples)/5, cpus_per_node = 5, submit = TRUE,
                              slurm_options = list(time = "4:00:00", partition = "short"),
                              global_objects = c("nsim", "nm_gen2", "h_1_f", "param_33"))
          t2_33 <- get_slurm_out(sjob, outtype = 'table', wait = TRUE)
          cleanup_files(sjob)
          save(file = "t2_33.RData", t2_33)
