# Supplementary material for: A General Framework for the Multiple Nonparametric Behrens–Fisher Problem With Dependent Replicates
Source: Stat Med. 2024 Nov 11;43(30):5650–66. doi: 10.1002/sim.10262 (PMC11639657; doi:10.1002/sim.10262)
Supplement: Supplementary file 2 — Data S2: Supporting Information. [file SIM-43-5650-s001.zip › simulationSlurm.R]

# Libraries ---------------------------------------------------------------

# if(!("foreach" %in% installed.packages())) install.packages("foreach", dependencies = T)
# if(!("copula" %in% installed.packages())) install.packages("copula", dependencies = T)
# if(!("MASS" %in% installed.packages())) install.packages("MASS", dependencies = T)
# if(!("multcomp" %in% installed.packages())) install.packages("multcomp", dependencies = T)

#library(foreach)
library(copula)
library(MASS)
library(multcomp)

devtools::install_github("spruenke/rankCluster")
library(rankCluster)
library(rslurm)


# Function definitions ----------------------------------------------------

h_0_f = function(n = rep(5, 5), m = NULL, dist = "norm", corstruct = "independent", rho = NULL, rho.max = NULL, params = list(mean = 0, sd = 1)){
   if(is.null(m)){
      m = lapply(n, FUN = function(x){
         return(rep(n, 1))
      })
   }
   switch(corstruct,
          independent = {
             l = list()
             for(i in 1:length(n)){
                l[[i]] = list()
                for(j in 1:length(m[[i]])){
                   l[[i]][[j]] = do.call(paste0("r", dist), c(m[[i]][j], (params)))
                }
             }
          },
          exchangeable = {
             if(is.null(rho)){
                if(is.null(rho.max)){
                   rho = runif(1, 0.05, 0.95)
                } else {
                   rho = rho.max #runif(1, 0, rho.max)
                }
             }
             l = list()
             for(i in 1:length(n)){
                l[[i]] = list()
                for(j in 1:length(m[[i]])){
                   R           = matrix(rho, nrow = m[[i]][j], ncol = m[[i]][j])
                   diag(R)     = rep(1, nrow(R))
                   copu        = copula::mvdc(copula = copula::normalCopula(copula::P2p(R), dim = m[[i]][j], dispstr = "un"), margins = rep(dist, m[[i]][j]), paramMargins = rep(list(params), m[[i]][j]))
                   l[[i]][[j]] = copula::rMvdc(1, copu)
                }
             }
          },
          wild = {
             
             l = list()
             for(i in 1:length(n)){
                l[[i]] = list()
                for(j in 1:length(m[[i]])){
                   if(is.null(rho)){
                      if(is.null(rho.max)){
                         rho2 = runif(m[[i]][j], 0.05, 0.95)
                      } else if(rho.max > 0.5){
                         rho2 = runif(m[[i]][j], 0.6, rho.max)
                      } else if(rho.max <= 0.5){
                         rho2 = runif(m[[i]][j], 0.05, rho.max)
                      }
                   }
                   R = sqrt(rho2) %*% t(sqrt(rho2))
                   diag(R)     = rep(1, nrow(R))
                   copu        = copula::mvdc(copula = copula::normalCopula(copula::P2p(R), dim = m[[i]][j], dispstr = "un"), margins = rep(dist, m[[i]][j]), paramMargins = rep(list(params), m[[i]][j]))
                   l[[i]][[j]] = copula::rMvdc(1, copu)
                }
             }
          }
          
          
   )
   
   return(l)
}


nm_gen = function(nn, n_i, m_ij, each_s = F, both_s = T, identical_s = T, identical_c = T){
   # each_s: Does each sample contain large/small cluster?
   # both_s: Does a sample contain both large/small or only one?
   # identical_s: Identical Sample Sizes?
   # identical_c: Identical Clustersizes?
   if(each_s == T && both_s == F) stop("Invalid conditions")
   if(identical_s == T){
      n = rep(n_i, nn)
      m = list()
      if(identical_c == T){
         for(i in 1:nn){
            m[[i]] = rep(m_ij, n_i)
         }
         
      } else if(identical_c == F){
         m_small = 3
         m_large = 15
         if(each_s == F) other = sample(c(1:nn), 2)
         if(each_s == T) other = list(c(1:nn))
         for(i in 1:nn){
            if(both_s == T){
               if(i %in% other[[1]]){
                  m[[i]] = sample(c(m_small, m_large, rep(m_ij, (n_i-2))))
               } else {
                  m[[i]] = rep(m_ij, n_i)
               }
            } else if(both_s == F){
               if(i == other[1]){
                  m[[i]] = sample(c(m_small, rep(m_ij, (n_i-1))))
               } else if(i == other[2]){
                  m[[i]] = sample(c(m_large, rep(m_ij, (n_i-1))))
               } else {
                  m[[i]] = rep(m_ij, n_i)
               }
            }
         }
      }
   }
   
   if(identical_s == F){
      n = sample(c(8, 25, rep(n_i, (nn-2))))
      m = list()
      if(identical_c == T){
         for(i in 1:nn){
            m[[i]] = rep(m_ij, n[i])
         }
         
      } else if(identical_c == F){
         m_small = 3
         m_large = 15
         if(each_s == F) other = sample(c(1:nn), 2)
         if(each_s == T) other = list(c(1:nn))
         for(i in 1:nn){
            if(both_s == T){
               if(i %in% other[[1]]){
                  m[[i]] = sample(c(m_small, m_large, rep(m_ij, (n[i]-2))))
               } else {
                  m[[i]] = rep(m_ij, n[i])
               }
            } else if(both_s == F){
               if(i == other[1]){
                  m[[i]] = sample(c(m_small, rep(m_ij, (n[i]-1))))
               } else if(i == other[2]){
                  m[[i]] = sample(c(m_large, rep(m_ij, (n[i]-1))))
               } else {
                  m[[i]] = rep(m_ij, n[i])
               }
            }
         }
      }
   }
   return(list(n, m))
}

nm_gen2 = function(nn, n_i, m_ij, each_s = F, both_s = T, identical_s = T, identical_c = T){
   # each_s: Does each sample contain large/small cluster?
   # both_s: Does a sample contain both large/small or only one?
   # identical_s: Identical Sample Sizes?
   # identical_c: Identical Clustersizes?
   if(each_s == T && both_s == F) stop("Invalid conditions")
   if(identical_s == T){
      n = rep(n_i, nn)
      m = list()
      if(identical_c == T){
         for(i in 1:nn){
            m[[i]] = rep(m_ij, n_i)
         }
         
      } else if(identical_c == F){
         m_small = 3
         m_large = 15
         
         for(i in 1:nn){
            
            m[[i]] = sample(c(m_ij:2, m_ij:(m_ij + 3)), size = n_i, replace = T)
            
         }
      }
   }
   
   if(identical_s == F){
      n = sample(c(n_i:(n_i - 3), n_i:(n_i + 3)), size = nn, replace = T)
      m = list()
      if(identical_c == T){
         for(i in 1:nn){
            m[[i]] = rep(m_ij, n[i])
         }
         
      } else if(identical_c == F){
         m_small = 3
         m_large = 15
         
         for(i in 1:nn){
            
            m[[i]] = sample(c(m_ij:2, m_ij:(m_ij + 3)), size = n[i], replace = T) 
            
         }
      }
   }
   return(list(n, m))
}

h_1_f = function(n = rep(5, 5), m = NULL, dist = "norm", corstruct = "independent", rho = NULL, rho.max = NULL, params = list(mean = 0, sd = 1)){
   if(is.null(m)){
      m = lapply(n, FUN = function(x){
         return(rep(n, 1))
      })
   }
   switch(corstruct,
          independent = {
             l = list()
             for(i in 1:length(n)){
                l[[i]] = list()
                for(j in 1:length(m[[i]])){
                   l[[i]][[j]] = do.call(paste0("r", dist), c(m[[i]][j], (params[[i]])))
                }
             }
          },
          exchangeable = {
             if(is.null(rho)){
                if(is.null(rho.max)){
                   rho = runif(1, 0.05, 0.95)
                } else {
                   rho = rho.max #runif(1, 0, rho.max)
                }
             }
             l = list()
             for(i in 1:length(n)){
                l[[i]] = list()
                for(j in 1:length(m[[i]])){
                   R           = matrix(rho, nrow = m[[i]][j], ncol = m[[i]][j])
                   diag(R)     = rep(1, nrow(R))
                   copu        = copula::mvdc(copula = copula::normalCopula(copula::P2p(R), dim = m[[i]][j], dispstr = "un"), margins = rep(dist, m[[i]][j]), paramMargins = rep(list(params[[i]]), m[[i]][j]))
                   l[[i]][[j]] = copula::rMvdc(1, copu)
                }
             }
          },
          wild = {
             
             l = list()
             for(i in 1:length(n)){
                l[[i]] = list()
                for(j in 1:length(m[[i]])){
                  if(is.null(rho)){
                    if(is.null(rho.max)){
                      rho2 = runif(m[[i]][j], 0.05, 0.95)
                    } else if(rho.max > 0.5){
                      rho2 = runif(m[[i]][j], 0.6, rho.max)
                    } else if(rho.max <= 0.5){
                      rho2 = runif(m[[i]][j], 0.05, rho.max)
                    }
                  }
                  R = sqrt(rho2) %*% t(sqrt(rho2))
                  diag(R)     = rep(1, nrow(R))
                   copu        = copula::mvdc(copula = copula::normalCopula(P2p(R), dim = m[[i]][j], dispstr = "un"), margins = rep(dist, m[[i]][j]), paramMargins = rep(list(params[[i]]), m[[i]][j]))
                   l[[i]][[j]] = copula::rMvdc(1, copu)
                }
             }
          }
          
          
   )
   
   return(l)
}


# Sample/Cluster size combinations ----------------------------------------

nn = c(2:5)
n_i = c(12, 15, 20)
m_ij = c(2:15)
samples = expand.grid(nn, n_i, m_ij)
colnames(samples) = c("nn", "n_i", "m_ij")

samples <- rbind(samples, samples)
samples <- rbind(samples, samples)

nsim = 25e2

dir.create("./results_final")
setwd("./results_final")
# Balanced, Normal Distribution (model 1) -------------------------------------------

      # # No Correlation (1.1)

           temp_fct <- function(nn, n_i, m_ij){
              sets <- data.frame(nn = nn, n_i = n_i, m_ij = m_ij)
              n_11    = nm_gen(sets$nn, sets$n_i, sets$m_ij, each_s = F, both_s = F, identical_s = T, identical_c = T)

              result_mat = matrix(NA, 3, nsim)
              for(j in 1:nsim){
                 data_11 = h_0_f(n_11[[1]], m = n_11[[2]])
                 result_mat[,j] = rankCluster::clusterTestSim(data_11, type = "unweighted")
              }
              temp_res <- rowMeans(result_mat)
              temp_res$nn <- nn
              temp_res$n_i <- n_i
              temp_res$m_ij <- m_ij
              return(temp_res)
           }

           sjob <- slurm_apply(temp_fct, samples, jobname = 'Erin',
                               nodes = nrow(samples)/20, cpus_per_node = 20, submit = TRUE,
                               slurm_options = list(time = "4:00:00", partition = "short"),
                               global_objects = c("nsim", "nm_gen", "nm_gen2", "h_0_f", "h_1_f"))
           t1_11 <- get_slurm_out(sjob, outtype = 'table', wait = TRUE)
           cleanup_files(sjob)
           save(file = "t1_11.RData", t1_11)
      # Severe, homogeneous correlation (1.2)

         temp_fct <- function(nn, n_i, m_ij){
            sets <- data.frame(nn = nn, n_i = n_i, m_ij = m_ij)
            n_12    = nm_gen(sets$nn, sets$n_i, sets$m_ij, each_s = F, both_s = F, identical_s = T, identical_c = T)

            result_mat = matrix(NA, 3, nsim)
            for(j in 1:nsim){
               data_12 = h_0_f(n_12[[1]], m = n_12[[2]], corstruct = "exchangeable", rho = 0.85)
               result_mat[,j] = rankCluster::clusterTestSim(data_12, type = "unweighted")
            }
            temp_res <- rowMeans(result_mat)
            temp_res$nn <- nn
            temp_res$n_i <- n_i
              temp_res$m_ij <- m_ij
            return(temp_res)
         }

         sjob <- slurm_apply(temp_fct, samples, jobname = 'Erin1',
                             nodes = nrow(samples)/20, cpus_per_node = 20, submit = TRUE,
                             slurm_options = list(time = "4:00:00", partition = "short"),
                             global_objects = c("nsim", "nm_gen", "nm_gen2", "h_0_f", "h_1_f"))
         t1_12 <- get_slurm_out(sjob, outtype = 'table', wait = TRUE)
         cleanup_files(sjob)
         save(file = "t1_12.RData", t1_12)

      # Mild, wild correlation (1.3)

        temp_fct <- function(nn, n_i, m_ij){
           sets <- data.frame(nn = nn, n_i = n_i, m_ij = m_ij)
           n_13    = nm_gen(sets$nn, sets$n_i, sets$m_ij, each_s = F, both_s = F, identical_s = T, identical_c = T)

           result_mat = matrix(NA, 3, nsim)
           for(j in 1:nsim){
              data_13 = h_0_f(n_13[[1]], m = n_13[[2]], corstruct = "wild", rho.max = 0.35)
              result_mat[,j] = rankCluster::clusterTestSim(data_13, type = "unweighted")
           }
           temp_res <- rowMeans(result_mat)
           temp_res$nn <- nn
           temp_res$n_i <- n_i
              temp_res$m_ij <- m_ij
           return(temp_res)
        }

        sjob <- slurm_apply(temp_fct, samples, jobname = 'Erin1',
                            nodes = nrow(samples)/20, cpus_per_node = 20, submit = TRUE,
                            slurm_options = list(time = "4:00:00", partition = "short"),
                            global_objects = c("nsim", "nm_gen", "nm_gen2", "h_0_f", "h_1_f"))
        t1_13 <- get_slurm_out(sjob, outtype = 'table', wait = TRUE)
        cleanup_files(sjob)
        save(file = "t1_13.RData", t1_13)


# # Balanced, Beta Distribution, Mild Correlation (homogeneous) (model 2) ---------------------------

        temp_fct <- function(nn, n_i, m_ij){
           sets <- data.frame(nn = nn, n_i = n_i, m_ij = m_ij)
           n_2    = nm_gen(sets$nn, sets$n_i, sets$m_ij, each_s = F, both_s = F, identical_s = T, identical_c = T)
           result_mat = matrix(NA, 3, nsim)
           for(j in 1:nsim){
              data_2 = h_0_f(n_2[[1]], m = n_2[[2]], dist = "beta", corstruct = "exchangeable", rho = 0.35, params = list(shape1 = 2, shape2 = 5))
              result_mat[,j] = rankCluster::clusterTestSim(data_2, type = "unweighted")
           }
           temp_res <- rowMeans(result_mat)
           temp_res$nn <- nn
           temp_res$n_i <- n_i
              temp_res$m_ij <- m_ij
           return(temp_res)
        }

        sjob <- slurm_apply(temp_fct, samples, jobname = 'Erin1',
                            nodes = nrow(samples)/20, cpus_per_node = 20, submit = TRUE,
                            slurm_options = list(time = "4:00:00", partition = "short"),
                            global_objects = c("nsim", "nm_gen", "nm_gen2", "h_0_f", "h_1_f"))
        t1_2 <- get_slurm_out(sjob, outtype = 'table', wait = TRUE)
        save(file = "t1_2.RData", t1_2)
        cleanup_files(sjob)
#
#
# # Balanced, Poisson Distribution, Severe Correlation (wild) (model 3) ----------------------

        temp_fct <- function(nn, n_i, m_ij){
           sets <- data.frame(nn = nn, n_i = n_i, m_ij = m_ij)
           n_3    = nm_gen(sets$nn, sets$n_i, sets$m_ij, each_s = F, both_s = F, identical_s = T, identical_c = T)

           result_mat = matrix(NA, 3, nsim)
           for(j in 1:nsim){
              data_3 = h_0_f(n_3[[1]], m = n_3[[2]], dist = "pois", corstruct = "wild", rho.max = 0.85, params = list(lambda = 5))
              result_mat[,j] = rankCluster::clusterTestSim(data_3, type = "unweighted")
           }
           temp_res <- rowMeans(result_mat)
           temp_res$nn <- nn
           temp_res$n_i <- n_i
              temp_res$m_ij <- m_ij
           return(temp_res)
        }

        sjob <- slurm_apply(temp_fct, samples, jobname = 'Erin1',
                            nodes = nrow(samples)/20, cpus_per_node = 20, submit = TRUE,
                            slurm_options = list(time = "4:00:00", partition = "short"),
                            global_objects = c("nsim", "nm_gen", "nm_gen2", "h_0_f", "h_1_f"))
        t1_3 <- get_slurm_out(sjob, outtype = 'table', wait = TRUE)
        save(file = "t1_3.RData", t1_3)
        cleanup_files(sjob)
#
#
# # Mild Imbalance, Normal Distribution, Mild Correlation (Wild), unweighted (model 4.1) ------------

        temp_fct <- function(nn, n_i, m_ij){
           sets <- data.frame(nn = nn, n_i = n_i, m_ij = m_ij)
           n_41    = nm_gen2(sets$nn, sets$n_i, sets$m_ij, each_s = T, both_s = T, identical_s = F, identical_c = F)

           result_mat = matrix(NA, 3, nsim)
           for(j in 1:nsim){
              data_41 = h_0_f(n_41[[1]], m = n_41[[2]], dist = "norm", corstruct = "wild", rho.max = 0.35, params = list(mean = 0, sd = 1))
              result_mat[,j] = rankCluster::clusterTestSim(data_41, type = "unweighted")
           }
           temp_res <- rowMeans(result_mat)
           temp_res$nn <- nn
           temp_res$n_i <- n_i
              temp_res$m_ij <- m_ij
           return(temp_res)
        }

        sjob <- slurm_apply(temp_fct, samples, jobname = 'Erin1',
                            nodes = nrow(samples)/20, cpus_per_node = 20, submit = TRUE,
                            slurm_options = list(time = "4:00:00", partition = "short"),
                            global_objects = c("nsim", "nm_gen", "nm_gen2", "h_0_f", "h_1_f"))
        t1_41 <- get_slurm_out(sjob, outtype = 'table', wait = TRUE)

        save(file = "t1_41.RData", t1_41)
        cleanup_files(sjob)
#
# # Mild Imbalance, Normal Distribution, Mild Correlation (Wild), weighted (model 4.2) ------------

        temp_fct <- function(nn, n_i, m_ij){
           sets <- data.frame(nn = nn, n_i = n_i, m_ij = m_ij)
           n_42    = nm_gen2(sets$nn, sets$n_i, sets$m_ij, each_s = T, both_s = T, identical_s = F, identical_c = F)

           result_mat = matrix(NA, 3, nsim)
           for(j in 1:nsim){
              data_42 = h_0_f(n_42[[1]], m = n_42[[2]], dist = "norm", corstruct = "wild", rho.max = 0.35, params = list(mean = 0, sd = 1))
              result_mat[,j] = rankCluster::clusterTestSim(data_42, type = "weighted")
           }
           temp_res <- rowMeans(result_mat)
           temp_res$nn <- nn
           temp_res$n_i <- n_i
              temp_res$m_ij <- m_ij
           return(temp_res)
        }

        sjob <- slurm_apply(temp_fct, samples, jobname = 'Erin1',
                            nodes = nrow(samples)/20, cpus_per_node = 20, submit = TRUE,
                            slurm_options = list(time = "4:00:00", partition = "short"),
                            global_objects = c("nsim", "nm_gen", "nm_gen2", "h_0_f", "h_1_f"))
        t1_42 <- get_slurm_out(sjob, outtype = 'table', wait = TRUE)
        save(file = "t1_42.RData", t1_42)
        cleanup_files(sjob)


#
# # Mild Imbalance, Binomial Distribution, Severe Correlation (homogeneous) (model 5) --------

        temp_fct <- function(nn, n_i, m_ij){
           sets <- data.frame(nn = nn, n_i = n_i, m_ij = m_ij)
           n_5    = nm_gen2(sets$nn, sets$n_i, sets$m_ij, each_s = T, both_s = T, identical_s = F, identical_c = F)

           result_mat = matrix(NA, 3, nsim)
           for(j in 1:nsim){
              data_5 = h_0_f(n_5[[1]], m = n_5[[2]], dist = "binom", corstruct = "exchangeable", rho = 0.85, params = list(size = 5, prob = 0.6))
              result_mat[,j] = rankCluster::clusterTestSim(data_5, type = "unweighted")
           }
           temp_res <- rowMeans(result_mat)
           temp_res$nn <- nn
           temp_res$n_i <- n_i
              temp_res$m_ij <- m_ij
           return(temp_res)
        }

        sjob <- slurm_apply(temp_fct, samples, jobname = 'Erin1',
                            nodes = nrow(samples)/20, cpus_per_node = 20, submit = TRUE,
                            slurm_options = list(time = "4:00:00", partition = "short"),
                            global_objects = c("nsim", "nm_gen", "nm_gen2", "h_0_f", "h_1_f"))
        t1_5 <- get_slurm_out(sjob, outtype = 'table', wait = TRUE)
        cleanup_files(sjob)
        save(file = "t1_5.RData", t1_5)


# Severe Imbalance, Normal Distribution, Severe Correlation (wild), unweighted (model 6.1) --------

        temp_fct <- function(nn, n_i, m_ij){
           sets <- data.frame(nn = nn, n_i = n_i, m_ij = m_ij)
           n_61    = nm_gen(sets$nn, sets$n_i, sets$m_ij, each_s = T, both_s = T, identical_s = F, identical_c = F)

           result_mat = matrix(NA, 3, nsim)
           for(j in 1:nsim){
              data_61 = h_0_f(n_61[[1]], m = n_61[[2]], dist = "norm", corstruct = "wild", rho.max = 0.85, params = list(mean = 0, sd = 1))
              result_mat[,j] = rankCluster::clusterTestSim(data_61, type = "unweighted")
           }
           temp_res <- rowMeans(result_mat)
           temp_res$nn <- nn
           temp_res$n_i <- n_i
              temp_res$m_ij <- m_ij
           return(temp_res)
        }

        sjob <- slurm_apply(temp_fct, samples, jobname = 'Erin1',
                            nodes = nrow(samples)/20, cpus_per_node = 20, submit = TRUE,
                            slurm_options = list(time = "4:00:00", partition = "short"),
                            global_objects = c("nsim", "nm_gen", "nm_gen2", "h_0_f", "h_1_f"))
        t1_61 <- get_slurm_out(sjob, outtype = 'table', wait = TRUE)
        cleanup_files(sjob)
        save(file = "t1_61.RData", t1_61)

# Severe Imbalance, Normal Distribution, Severe Correlation (wild), weighted (model 6.2) --------

         temp_fct <- function(nn, n_i, m_ij){
            sets <- data.frame(nn = nn, n_i = n_i, m_ij = m_ij)
            n_62    = nm_gen(sets$nn, sets$n_i, sets$m_ij, each_s = T, both_s = T, identical_s = F, identical_c = F)

            result_mat = matrix(NA, 3, nsim)
            for(j in 1:nsim){
               data_62 = h_0_f(n_62[[1]], m = n_62[[2]], dist = "norm", corstruct = "wild", rho.max = 0.85, params = list(mean = 0, sd = 1))
               result_mat[,j] = rankCluster::clusterTestSim(data_62, type = "weighted")
            }
            temp_res <- rowMeans(result_mat)
            temp_res$nn <- nn
            temp_res$n_i <- n_i
              temp_res$m_ij <- m_ij
            return(temp_res)
         }

         sjob <- slurm_apply(temp_fct, samples, jobname = 'Erin1',
                             nodes = nrow(samples)/20, cpus_per_node = 20, submit = TRUE,
                             slurm_options = list(time = "4:00:00", partition = "short"),
                             global_objects = c("nsim", "nm_gen", "nm_gen2", "h_0_f", "h_1_f"))
         t1_62 <- get_slurm_out(sjob, outtype = 'table', wait = TRUE)
         cleanup_files(sjob)
         save(file = "t1_62.RData", t1_62)


# Severe Imbalance, Poisson Distribution, Mild Correlation (wild) (model 7) ---------

         temp_fct <- function(nn, n_i, m_ij){
            sets <- data.frame(nn = nn, n_i = n_i, m_ij = m_ij)
            n_7    = nm_gen(sets$nn, sets$n_i, sets$m_ij, each_s = T, both_s = T, identical_s = F, identical_c = F)

            result_mat = matrix(NA, 3, nsim)
            for(j in 1:nsim){
               data_7 = h_0_f(n_7[[1]], m = n_7[[2]], dist = "pois", corstruct = "wild", rho.max = 0.35, params = list(lambda = 5))
               result_mat[,j] = rankCluster::clusterTestSim(data_7, type = "unweighted")
            }
            temp_res <- rowMeans(result_mat)
            temp_res$nn <- nn
            temp_res$n_i <- n_i
              temp_res$m_ij <- m_ij
            return(temp_res)
         }

         sjob <- slurm_apply(temp_fct, samples, jobname = 'Erin1',
                             nodes = nrow(samples)/20, cpus_per_node = 20, submit = TRUE,
                             slurm_options = list(time = "4:00:00", partition = "short"),
                             global_objects = c("nsim", "nm_gen", "nm_gen2", "h_0_f", "h_1_f"))
         t1_7 <- get_slurm_out(sjob, outtype = 'table', wait = TRUE)
         cleanup_files(sjob)
         save(file = "t1_7.RData", t1_7)


# Behrens-Fischer (Models 8.*) --------------------------------------------

         h_0_f2 = function(n = rep(5, 5), m = NULL, dist = "norm", corstruct = "independent", rho = NULL, rho.max = NULL, params = list(mean = 0, sd = 1)){
           if(is.null(m)){
             m = lapply(n, FUN = function(x){
               return(rep(n, 1))
             })
           }
           switch(corstruct,
                  independent = {
                    l = list()
                    for(i in 1:length(n)){
                      l[[i]] = list()
                      for(j in 1:length(m[[i]])){
                        l[[i]][[j]] = do.call(paste0("r", dist), c(m[[i]][j], (params[[i]])))
                      }
                    }
                  },
                  exchangeable = {
                    if(is.null(rho)){
                      if(is.null(rho.max)){
                        rho = runif(1, 0.05, 0.95)
                      } else {
                        rho = rho.max #runif(1, 0, rho.max)
                      }
                    }
                    l = list()
                    for(i in 1:length(n)){
                      l[[i]] = list()
                      for(j in 1:length(m[[i]])){
                        R           = matrix(rho, nrow = m[[i]][j], ncol = m[[i]][j])
                        diag(R)     = rep(1, nrow(R))
                        copu        = copula::mvdc(copula = copula::normalCopula(copula::P2p(R), dim = m[[i]][j], dispstr = "un"), margins = rep(dist, m[[i]][j]), paramMargins = rep(list(params[[i]]), m[[i]][j]))
                        l[[i]][[j]] = copula::rMvdc(1, copu)
                      }
                    }
                  },
                  wild = {
                    
                    l = list()
                    for(i in 1:length(n)){
                      l[[i]] = list()
                      for(j in 1:length(m[[i]])){
                        if(is.null(rho)){
                          if(is.null(rho.max)){
                            rho2 = runif(m[[i]][j], 0.05, 0.95)
                          } else if(rho.max > 0.5){
                            rho2 = runif(m[[i]][j], 0.6, rho.max)
                          } else if(rho.max <= 0.5){
                            rho2 = runif(m[[i]][j], 0.05, rho.max)
                          }
                        }
                        R = sqrt(rho2) %*% t(sqrt(rho2))
                        diag(R)     = rep(1, nrow(R))
                        copu        = copula::mvdc(copula = copula::normalCopula(copula::P2p(R), dim = m[[i]][j], dispstr = "un"), margins = rep(dist, m[[i]][j]), paramMargins = rep(list(params[[i]]), m[[i]][j]))
                        l[[i]][[j]] = copula::rMvdc(1, copu)
                      }
                    }
                  }
                  
                  
           )
           
           return(l)
         }
         
          nn = c(2:5)
          n_i = c(12, 15, 20)
          m_ij = c(2:15)
          samples = expand.grid(nn, n_i, m_ij)
          colnames(samples) = c("nn", "n_i", "m_ij")
          
          samples <- rbind(samples, samples)
          samples <- rbind(samples, samples)

          nsim = 25e2
         
         param_d = lapply(c(1:5), FUN = function(x){
           list(mean = 0, sd = 0.1 * x^2)
         })
         
         # Model 8.1 
         temp_fct_sev = function(nn, n_i, m_ij){
           sets = data.frame(nn = nn, n_i = n_i, m_ij = m_ij)
           n_1  = nm_gen(sets$nn, sets$n_i, sets$m_ij, each_s = F, both_s = F, identical_s = T, identical_c = T)
           temp_mat_5 = matrix(NA, 3, nsim)
           for(j in 1:nsim){
             
             #--- Severe Correlation (wild)
             data_15 = h_0_f2(n_1[[1]], m = n_1[[2]], corstruct = "wild", rho.max = 0.85, params = param_d)
             temp_mat_5[,j] = rankCluster::clusterTestSim(data_15, type = "unweighted")
           }
           
           temp_res_5 = rowMeans(temp_mat_5)
           temp_res_5$nn = nn
           temp_res_5$n_i = n_i
           temp_res_5$m_ij = m_ij
           return(temp_res_5)
         }
         
         
         sjob2 <- slurm_apply(temp_fct_sev, samples, jobname = 'Erin',
                              nodes = nrow(samples)/20, cpus_per_node = 20, submit = TRUE,
                              slurm_options = list(time = "4:00:00", partition = "short"),
                              global_objects = c("nsim", "nm_gen", "nm_gen2", "h_0_f2", "param_d"))
         
         t1_81 <- get_slurm_out(sjob2, outtype = 'table', wait = TRUE)
         #cleanup_files(sjob)
         cleanup_files(sjob2)
         save(file = "t1_81.RData", t1_81)
         
         # Model 8.2
          # Model 8.2.1
             temp_fct_sev = function(nn, n_i, m_ij){
               sets = data.frame(nn = nn, n_i = n_i, m_ij = m_ij)
               n_1  = nm_gen2(sets$nn, sets$n_i, sets$m_ij, each_s = T, both_s = T, identical_s = F, identical_c = F)
               temp_mat_5 = matrix(NA, 3, nsim)
               for(j in 1:nsim){
                 
                 #--- Severe Correlation (wild)
                 data_15 = h_0_f2(n_1[[1]], m = n_1[[2]], corstruct = "wild", rho.max = 0.85, params = param_d)
                 temp_mat_5[,j] = rankCluster::clusterTestSim(data_15, type = "unweighted")
               }
               temp_res_5 = rowMeans(temp_mat_5)
               temp_res_5$nn = nn
               temp_res_5$n_i = n_i
               temp_res_5$m_ij = m_ij
               return(temp_res_5)
             }
             
             
             sjob2 <- slurm_apply(temp_fct_sev, samples, jobname = 'Erin',
                                  nodes = nrow(samples)/20, cpus_per_node = 20, submit = TRUE,
                                  slurm_options = list(time = "4:00:00", partition = "short"),
                                  global_objects = c("nsim", "nm_gen", "nm_gen2", "h_0_f2", "param_d"))
             
             t1_821 <- get_slurm_out(sjob2, outtype = 'table', wait = TRUE)
             #cleanup_files(sjob)
             cleanup_files(sjob2)
             save(file = "t1_821.RData", t1_821)
          # Model 8.2.2
           temp_fct_sev = function(nn, n_i, m_ij){
             sets = data.frame(nn = nn, n_i = n_i, m_ij = m_ij)
             n_1  = nm_gen2(sets$nn, sets$n_i, sets$m_ij, each_s = T, both_s = T, identical_s = F, identical_c = F)
             temp_mat_5 = matrix(NA, 3, nsim)
             for(j in 1:nsim){
               
               #--- Severe Correlation (wild)
               data_15 = h_0_f2(n_1[[1]], m = n_1[[2]], corstruct = "wild", rho.max = 0.85, params = param_d)
               temp_mat_5[,j] = rankCluster::clusterTestSim(data_15, type = "weighted")
             }
             temp_res_5 = rowMeans(temp_mat_5)
             temp_res_5$nn = nn
             temp_res_5$n_i = n_i
             temp_res_5$m_ij = m_ij
             return(temp_res_5)
           }
           
           
           sjob2 <- slurm_apply(temp_fct_sev, samples, jobname = 'Erin',
                                nodes = nrow(samples)/20, cpus_per_node = 20, submit = TRUE,
                                slurm_options = list(time = "4:00:00", partition = "short"),
                                global_objects = c("nsim", "nm_gen", "nm_gen2", "h_0_f2", "param_d"))
           
           t1_822 <- get_slurm_out(sjob2, outtype = 'table', wait = TRUE)
           #cleanup_files(sjob)
           cleanup_files(sjob2)
           save(file = "t1_822.RData", t1_822)
           
           
           # Model 8.3
           # Model 8.3.1
           temp_fct_sev = function(nn, n_i, m_ij){
             sets = data.frame(nn = nn, n_i = n_i, m_ij = m_ij)
             n_1  = nm_gen(sets$nn, sets$n_i, sets$m_ij, each_s = T, both_s = T, identical_s = F, identical_c = F)
             temp_mat_5 = matrix(NA, 3, nsim)
             for(j in 1:nsim){
               
               #--- Severe Correlation (wild)
               data_15 = h_0_f2(n_1[[1]], m = n_1[[2]], corstruct = "wild", rho.max = 0.85, params = param_d)
               temp_mat_5[,j] = rankCluster::clusterTestSim(data_15, type = "unweighted")
             }
             
             temp_res_5 = rowMeans(temp_mat_5)
             temp_res_5$nn = nn
             temp_res_5$n_i = n_i
             temp_res_5$m_ij = m_ij
             return(temp_res_5)
           }
           
           
           sjob2 <- slurm_apply(temp_fct_sev, samples, jobname = 'Erin',
                                nodes = nrow(samples)/20, cpus_per_node = 20, submit = TRUE,
                                slurm_options = list(time = "4:00:00", partition = "short"),
                                global_objects = c("nsim", "nm_gen", "nm_gen2", "h_0_f2", "param_d"))
           
           t1_831 <- get_slurm_out(sjob2, outtype = 'table', wait = TRUE)
           #cleanup_files(sjob)
           cleanup_files(sjob2)
           save(file = "t1_831.RData", t1_831)
           # Model 8.3.2
           temp_fct_sev = function(nn, n_i, m_ij){
             sets = data.frame(nn = nn, n_i = n_i, m_ij = m_ij)
             n_1  = nm_gen(sets$nn, sets$n_i, sets$m_ij, each_s = T, both_s = T, identical_s = F, identical_c = F)
             temp_mat_5 = matrix(NA, 3, nsim)
             for(j in 1:nsim){
               
               #--- Severe Correlation (wild)
               data_15 = h_0_f2(n_1[[1]], m = n_1[[2]], corstruct = "wild", rho.max = 0.85, params = param_d)
               temp_mat_5[,j] = rankCluster::clusterTestSim(data_15, type = "weighted")
             }
             temp_res_5 = rowMeans(temp_mat_5)
             temp_res_5$nn = nn
             temp_res_5$n_i = n_i
             temp_res_5$m_ij = m_ij
             return(temp_res_5)
           }
           
           
           sjob2 <- slurm_apply(temp_fct_sev, samples, jobname = 'Erin',
                                nodes = nrow(samples)/20, cpus_per_node = 20, submit = TRUE,
                                slurm_options = list(time = "4:00:00", partition = "short"),
                                global_objects = c("nsim", "nm_gen", "nm_gen2", "h_0_f2", "param_d"))
           
           t1_832 <- get_slurm_out(sjob2, outtype = 'table', wait = TRUE)
           #cleanup_files(sjob)
           cleanup_files(sjob2)
           save(file = "t1_832.RData", t1_832)
